# Supplementary material for: Sex Differences in Vitamin D Status as a Risk Factor for Incidence of Disability in Instrumental Activities of Daily Living: Evidence from the ELSA Cohort Study
Source: Nutrients. 2022 May 11;14(10):2012. doi: 10.3390/nu14102012 (PMC9145423; doi:10.3390/nu14102012)
Supplement: Supplementary file 1 [file nutrients-14-02012-s001.zip]

Archive with 1 entries (1 files):
- nutrients-1692210-supplementary.pdf
